# Supplementary material for: Development of Chimera AMP–Endolysin with Wider Spectra Against Gram-Negative Bacteria Using High-Throughput Assay
Source: Viruses. 2025 Jan 30;17(2):200. doi: 10.3390/v17020200 (PMC11860666; doi:10.3390/v17020200)
Supplement: Supplementary file 1 [file viruses-17-00200-s001.zip]

Archive with 2 entries (2 files):
- SI_Fig.pdf
- SI_Table.xlsx
