# Supplementary material for: Development of Chimera AMP–Endolysin with Wider Spectra Against Gram-Negative Bacteria Using High-Throughput Assay
Source: Viruses. 2025 Jan 30;17(2):200. doi: 10.3390/v17020200 (PMC11860666; doi:10.3390/v17020200)
Supplement: Supplementary file 1 [file viruses-17-00200-s001.zip › SI_Table.xlsx]

## Sheet: Table S1
Table S1. Tested candidate endolysins
No.	ID	Origin (GTDB taxonomy)	Protein length (aa)	top-hit identity (%, PhaLP)	top-hit protein (PhaLP)
1	QLF029-00344_00939	g__Escherichia	147	46.711	A0A7U3MWA9
2	WSD020-00068_00455	s__Escherichia coli_D	313	41.83	A0A0A7RUS8
3	WSD020-00068_00607	s__Escherichia coli_D	213	28.571	A0A386KHH0
4	WSD020-00068_03618	s__Escherichia coli_D	149	32.075	Q9FZY0
5	SGM003-00087_00008	s__Acinetobacter baumannii	317	36.364	A0A0A0RNQ7
6	SGM003-00087_00276	s__Acinetobacter baumannii	181	93.923	A0A6M5CBA3
7	SGM003-00087_00398	s__Acinetobacter baumannii	287	46.875	A0A6C0QVG6
8	SGM003-00087_00799	s__Acinetobacter baumannii	276	38.406	A0A292GJG6
9	SGM003-00087_00879	s__Acinetobacter baumannii	180	97.207	A0A499Q7H1
10	SGM003-00087_01535	s__Acinetobacter baumannii	162	34.545	A0A7T8EPS4
11	SGM003-00087_02621	s__Acinetobacter baumannii	181	73.481	A0A0N7IRF5
12	SGM003-00087_03025	s__Acinetobacter baumannii	181	92.818	A0A0B5L5G7
13	SGM006-00003_00144	s__Acinetobacter calcoaceticus	181	72.778	A0A499Q7H1
14	SGM006-00003_00256	s__Acinetobacter calcoaceticus	260	41.558	A0A6C0QVG6
15	SGM006-00012_03230	s__Acinetobacter calcoaceticus	162	33.636	A0A8B6WUY7
16	SGM006-00029_00001	s__Acinetobacter calcoaceticus	124	35.417	U5Q083
17	SGM006-00029_00202	s__Acinetobacter calcoaceticus	284	35.115	A0A8B6WUY7
18	SGM006-00029_00366	s__Acinetobacter calcoaceticus	275	37.857	A0A292GJG6
19	SGM007-00002_01132	s__Acinetobacter baumannii	137	37.302	A0A0A0RNQ7
20	SGM007-00002_01302	s__Acinetobacter baumannii	181	96.648	A0A0B5L5G0
21	SGM007-00003_00585	s__Acinetobacter oleivorans	317	36.154	A0A0A0RNQ7
22	SGM007-00003_00885	s__Acinetobacter oleivorans	170	54.438	A0A346FDB4
23	SGM007-00003_02139	s__Acinetobacter oleivorans	162	33.636	A0A7T8EPS4
24	SGM007-00003_02220	s__Acinetobacter oleivorans	190	58.011	I2GUG4
25	SGM007-00003_02674	s__Acinetobacter oleivorans	181	69.061	A0A0B5L5G7
26	SGM007-00003_02727	s__Acinetobacter oleivorans	257	41.558	A0A6C0QVG6
27	SGM007-00004_01355	s__Acinetobacter junii	154	65.563	A0A068CDE9
28	SGM007-00004_02306	s__Acinetobacter junii	178	37.857	A0A6C0QX89
29	SGM007-00004_02309	s__Acinetobacter junii	211	36.364	A0A7T8EPS4
30	SGM007-00004_02310	s__Acinetobacter junii	187	34.021	A0A7T8EPS4
31	SGM007-00005_00259	s__Acinetobacter baumannii	252	29.258	D0R7H8
32	SGM007-00005_00412	s__Acinetobacter baumannii	150	No hit	No hit
33	SGM007-00005_00414	s__Acinetobacter baumannii	286	43.173	Q9ZXL6
34	SGM007-00005_01051	s__Acinetobacter baumannii	287	46.875	A0A6C0QVG6
35	SGM007-00005_01290	s__Acinetobacter baumannii	204	60.591	A0A075DXC6
36	SGM007-00005_01530	s__Acinetobacter baumannii	184	77.717	I2GUG4
37	SGM007-00005_02751	s__Acinetobacter baumannii	181	92.265	A0A0N7IRF5
38	QLS008-00096_00124	s__Pseudomonas_E aeruginosa_A	157	66.46	Q6V7L5
39	QLS008-00096_01997	s__Pseudomonas_E aeruginosa_A	122	31.776	A0A7D7KKI1
40	QLS008-00141_00192	g__Pseudomonas_E	218	40.58	A0A4D6BGQ7
41	QLS008-00141_01678	g__Pseudomonas_E	300	36.15	A9QTG1
42	SGM003-00043_01805	s__Pseudomonas_E mendocina_C	306	49.286	A0A292GJG6
43	SGM003-00043_03223	s__Pseudomonas_E mendocina_C	242	37.063	A0A3Q8I0X2
44	SGM003-00043_03415	s__Pseudomonas_E mendocina_C	293	41.538	A0A292GJG6
45	SGM003-00043_03542	s__Pseudomonas_E mendocina_C	229	45.098	A0A2K9VGT1
46	SGM003-00043_05170	s__Pseudomonas_E mendocina_C	143	64.748	A0A0S2SYD0
47	SGM003-00043_05872	s__Pseudomonas_E mendocina_C	336	37.097	A0A8B6WUY7
48	SGM003-00094_00078	s__Pseudomonas aeruginosa	284	39.286	A0A7T8C5M9
49	SGM003-00094_00089	s__Pseudomonas aeruginosa	209	100	A0A481V669
50	SGM003-00094_02104	s__Pseudomonas aeruginosa	229	45.198	A0A292GJG6
51	SGM006-00001_01203	s__Pseudomonas_E protegens_A	298	38.76	A0A6C0QM70
52	SGM006-00004_02748	s__Pseudomonas_E protegens_B	242	60	A0A5Q2WE80

## Sheet: Table S2
Table S2. Result of Plate lysis assay
Recombinant	Size of transparent area (A. baumannii)	Appearance of transparent area (P. aeruginosa)	Endolysin	Taxonomic annotation of SAGs which are origin of endolysins
1	81.474	Positive	SGM007-00004_01355	Acinetobacter junii
2	80.196	Positive	SGM007-00004_01355	Acinetobacter junii
3	78.577	Negative	SGM007-00002_01302	Acinetobacter baumannii
4	77.617	Positive	SGM007-00002_01302	Acinetobacter baumannii
5	77.029	Positive	SGM007-00002_01302	Acinetobacter baumannii
6	76.351	Positive	SGM007-00004_01355	Acinetobacter junii
7	76.001	Positive	SGM007-00005_02751	Acinetobacter baumannii
8	75.561	Positive	No Data	No Data
9	75.048	Positive	SGM007-00005_02751	Acinetobacter baumannii
10	74.785	Positive	SGM003-00087_03025	Acinetobacter baumannii
11	74.762	Positive	SGM007-00002_01302	Acinetobacter baumannii
12	72.518	Positive	SGM007-00004_01355	Acinetobacter junii
13	71.737	Positive	SGM007-00004_01355	Acinetobacter junii
14	71.737	Positive	SGM007-00005_02751	Acinetobacter baumannii
15	71.717	Positive	SGM007-00002_01302	Acinetobacter baumannii
16	70.239	Positive	SGM007-00004_01355	Acinetobacter junii
17	69.709	Positive	SGM003-00087_03025	Acinetobacter baumannii
18	69.075	Positive	SGM007-00005_02751	Acinetobacter baumannii
19	67.416	Positive	SGM007-00005_02751	Acinetobacter baumannii
20	66.496	Positive	No Data	No Data
21	65.724	Positive	SGM003-00043_05170	Pseudomonas_E mendocina_C
22	64.02	Positive	SGM007-00002_01302	Acinetobacter baumannii
23	62.419	Positive	No Data	No Data
24	59.13	Positive	SGM003-00043_05170	Pseudomonas_E mendocina_C
25	56.892	Positive	SGM007-00004_01355	Acinetobacter junii
26	53.728	Positive	SGM007-00004_01355	Acinetobacter junii
27	40.004	Positive	No Data	No Data
28	39.331	Positive	QLS008-00096_01997	Pseudomonas_E aeruginosa_A
29	34.907	Positive	SGM003-00043_03415	Pseudomonas_E mendocina_C
30	29.229	Positive	No Data	No Data
31	29.135	Positive	SGM003-00094_00089	Pseudomonas aeruginosa
32	28.07	Positive	SGM003-00094_00078	Pseudomonas aeruginosa
33	27.03	Positive	WSD020-00068_03618	Escherichia coli_D
34	26.537	Positive	SGM003-00087_01535	Acinetobacter baumannii
35	26.511	Positive	SGM007-00004_02306	Acinetobacter junii
36	26.511	Positive	No Data	No Data
37	26.185	Positive	SGM006-00029_00202	Acinetobacter calcoaceticus
38	25.997	Positive	SGM007-00004_02306	Acinetobacter junii
39	25.811	Positive	SGM003-00094_02104	Pseudomonas aeruginosa
40	25.451	Positive	SGM007-00004_02306	Acinetobacter junii
41	24.475	Positive	SGM007-00002_01132	Acinetobacter baumannii
42	22.981	Positive	No Data	No Data
43	22.974	Positive	QLS008-00096_01997	Pseudomonas_E aeruginosa_A
44	17.466	Positive	SGM003-00094_02104	Pseudomonas aeruginosa
45	16.992	Positive	WSD020-00068_00455	Escherichia coli_D
46	11.464	Positive	SGM003-00043_05872	Pseudomonas_E mendocina_C
47	9.622	Positive	No Data	No Data
48	5.249	Positive	SGM007-00003_00885	Acinetobacter oleivorans
49	0	Positive	No Data	No Data
50	0	Positive	No Data	No Data
51	0	Positive	No Data	No Data
52	0	Positive	No Data	No Data
53	0	Negative	No Data	No Data
54	0	Positive	No Data	No Data
55	0	Positive	No Data	No Data
56	0	Positive	No Data	No Data
57	0	Positive	No Data	No Data
58	0	Positive	No Data	No Data
59	0	Positive	No Data	No Data
60	0	Positive	No Data	No Data
61	0	Positive	No Data	No Data
62	0	Negative	No Data	No Data
63	0	Positive	No Data	No Data
64	0	Positive	No Data	No Data
65	0	Negative	No Data	No Data
66	0	Negative	No Data	No Data
67	0	Positive	No Data	No Data
68	0	Positive	No Data	No Data
69	0	Positive	No Data	No Data
70	0	Positive	No Data	No Data
71	0	Positive	No Data	No Data
72	0	Positive	No Data	No Data
73	0	Positive	No Data	No Data
74	0	Positive	No Data	No Data
75	0	Positive	No Data	No Data
76	0	Positive	No Data	No Data
77	0	Positive	No Data	No Data
78	0	Positive	No Data	No Data
79	0	Positive	No Data	No Data
80	0	Positive	No Data	No Data
81	0	Positive	No Data	No Data
82	0	Positive	No Data	No Data
83	0	Positive	No Data	No Data
84	0	Positive	No Data	No Data
85	0	Positive	No Data	No Data
86	0	Positive	No Data	No Data
87	0	Positive	No Data	No Data
88	0	Positive	No Data	No Data
89	0	Positive	No Data	No Data
90	0	Positive	No Data	No Data
91	0	Positive	No Data	No Data
92	0	Negative	No Data	No Data
93	0	Positive	No Data	No Data
94	0	Positive	No Data	No Data
95	0	Positive	No Data	No Data
96	0	Positive	No Data	No Data
97	0	Positive	No Data	No Data
98	0	Positive	No Data	No Data
99	0	Positive	No Data	No Data
100	0	Positive	No Data	No Data
101	0	Positive	No Data	No Data
102	0	Positive	No Data	No Data
103	0	Positive	No Data	No Data
104	0	Positive	No Data	No Data
105	0	Positive	No Data	No Data
106	0	Positive	No Data	No Data
107	0	Positive	No Data	No Data
108	0	Positive	No Data	No Data
109	0	Positive	No Data	No Data
110	0	Positive	No Data	No Data
111	0	Positive	No Data	No Data
112	0	Positive	No Data	No Data
113	0	Positive	No Data	No Data
114	0	Positive	No Data	No Data
115	0	Positive	No Data	No Data
116	0	Positive	No Data	No Data
117	0	Positive	No Data	No Data
118	0	Positive	No Data	No Data
119	0	Positive	No Data	No Data
120	0	Positive	No Data	No Data
121	0	Positive	No Data	No Data
122	0	Positive	No Data	No Data
123	0	Positive	No Data	No Data
124	0	Positive	No Data	No Data
125	0	Positive	No Data	No Data
126	0	Positive	No Data	No Data
127	0	Positive	No Data	No Data
128	0	Positive	No Data	No Data
129	0	Positive	No Data	No Data
130	0	Positive	No Data	No Data
131	0	Positive	No Data	No Data
132	0	Positive	No Data	No Data
133	0	Positive	No Data	No Data
134	0	Positive	No Data	No Data
135	0	Positive	No Data	No Data
136	0	Positive	No Data	No Data
137	0	Positive	No Data	No Data
138	0	Positive	No Data	No Data
139	0	Positive	No Data	No Data
140	0	Positive	No Data	No Data
141	0	Negative	No Data	No Data
142	0	Positive	No Data	No Data
143	0	Positive	No Data	No Data
144	0	Positive	No Data	No Data
145	0	Positive	No Data	No Data
146	0	Positive	No Data	No Data
147	0	Positive	No Data	No Data
148	0	Positive	No Data	No Data
149	0	Positive	No Data	No Data
150	0	Positive	No Data	No Data
151	0	Positive	No Data	No Data
152	0	Positive	No Data	No Data
153	0	Positive	No Data	No Data
154	0	Positive	No Data	No Data
155	0	Positive	No Data	No Data
156	0	Positive	No Data	No Data
157	0	Positive	No Data	No Data
158	0	Positive	No Data	No Data
159	0	Positive	No Data	No Data
160	0	Positive	No Data	No Data
161	0	Positive	No Data	No Data
162	0	Positive	No Data	No Data
163	0	Positive	No Data	No Data
164	0	Positive	No Data	No Data
165	0	Positive	No Data	No Data
166	0	Positive	No Data	No Data
167	0	Positive	No Data	No Data
168	0	Positive	No Data	No Data
169	0	Positive	No Data	No Data
170	0	Positive	No Data	No Data
171	0	Positive	No Data	No Data
172	0	Positive	No Data	No Data
173	0	Positive	No Data	No Data
174	0	Positive	No Data	No Data
175	0	Positive	No Data	No Data
176	0	Positive	No Data	No Data
177	0	Positive	No Data	No Data
178	0	Positive	No Data	No Data
179	0	Positive	No Data	No Data
180	0	Positive	No Data	No Data
181	0	Positive	No Data	No Data
182	0	Positive	No Data	No Data
183	0	Positive	No Data	No Data
184	0	Positive	No Data	No Data
185	0	Positive	No Data	No Data
186	0	Positive	No Data	No Data
187	0	Positive	No Data	No Data
188	0	Positive	No Data	No Data
189	0	Positive	No Data	No Data
190	0	Positive	No Data	No Data
191	0	Positive	No Data	No Data
192	0	Positive	No Data	No Data

## Sheet: Table S3
Table S3. Conjugated proteins of chimeric endolysins inhibiting A. baumannii growth
ID	AMP (UniProt ID)	AMP sequence	endolysin	endolysin sequence	Description
bbgn0030	chmrAMP*	MGRLKKLGKKLEGAGKRVFNAAEKALPVVAGAKALGK	SGM007-00002_01302	MKVMNIEQYLEELIKREGGYVNNPADRGGATKYGITEAVARENGYKGNMKDLPLDVAKAIYRKQYWIEPRFDQVNTLSSAVAEELLDTGVNCGINFAKPLLQRALNLLNNQGKAGYADLKVDGVYGSNTLGALKTYLAKRGKEGEKVLVRVLNIMQGQRYIEICERNPKQEQFFYGWIANRVVI	* (1 - 4 aa of P82290) + (5 - 37 aa of Q963A8)
bbgn0031	chmrAMP*	MGRLKKLGKKLEGAGKRVFNAAEKALPVVAGAKALGK	SGM003-00043_05170	MKVMRTSQQGLDLIKSFEGLRLSAYKCPADVWTIGYGTTAGVKPGQRITEQQAEELLRKDAAQVEAQVLRTIKVPLTQGQFDALVSFTYNLGAGNLADSTLVRLLNAGDYMGAAAQFDRWNKAGGKVLKGLVTRRAAERAMFEGGS	* (1 - 4 aa of P82290) + (5 - 37 aa of Q963A8)
bbgn0032	O61272	MEAGWLKKIGKKIERVGQHTRDATIQGLGVAQQAPNVAATARG	SGM007-00004_01355	MKVMLGLAIDQMAVSPFGVDLICGFEGKRLTAYDDGVGVWTIGFGTTVYPNGIKVMKGDTCTEAQAKTYMAHDLKKFEATVNKAVTVQLNQNQFDALVSLAYNIGTNAFSKSTLVKKLNANDIRGAADQFDVWVNAGGKRMQGLVNRRTVEKALFLK	-
bbgn0033	P81417	MGGLKKLGKKLEGVGKRVFKASEKALPVAVGIKALGK	SGM003-00043_05170	MKVMRTSQQGLDLIKSFEGLRLSAYKCPADVWTIGYGTTAGVKPGQRITEQQAEELLRKDAAQVEAQVLRTIKVPLTQGQFDALVSFTYNLGAGNLADSTLVRLLNAGDYMGAAAQFDRWNKAGGKVLKGLVTRRAAERAMFEGGS	-
bbgn0034	P82290	MGRLKKLGKKIEGAGKRVFKAAEKALPVVAGVKALG	QLS008-00096_01997	MKVVAEAKAPMATRSYRVKRGDNLGAIAKANRVSIKDIKRWNRLSGNNLRAGQVLALRGGNAPSAAGNRVAASAQRSTQYKVRKGDSLYLVAKRFNVEMKHLKRWNPRSGHALKPGQTLTVYVG	-
bbgn0035	Q86PR4	MGRSKKLGKKIEKAGKRVFNAAQKGLPVAAGVQALGR	SGM003-00087_00879	MKVMNIEKYLDELIKREGGYVNNPADRGGATKYGITQAVARENGWNGNMKDLPLEFAKSIYRKQYWLEPRFDQVNALSPSVAEELLDTGVNCGPNFAKPLLQRALNLLNNQGKAGWPDLKVDGVYGSATLGALKTYLSKRGKDGEKVLVRVLNIMQGQRYIEICKRNPKQEQFFYGWIANRIN	-
bbgn0036	Q86PR4	MGRSKKLGKKIEKAGKRVFNAAQKGLPVAAGVQALGR	QLF029-00344_00939	MKVMRKIDMIVIHCTATRADRPLSPAELTKMHRKRGFKCCGYHYFVRTDGEICTMRPVERAGAHAKGYNEHSIGIAYEGGLDAQGQPADTRTELQKRSLRILVRVLKSDFPAITQVVGHRDLSPDLDGDGTVEPEEWTKACPCFDVKKEL	-
bbgn0037	Q86PR4	MGRSKKLGKKIEKAGKRVFNAAQKGLPVAAGVQALGR	WSD020-00068_00607	MKVMNDVFLKRLTAPTITSGGNPPAFSLTSDGKLTAKNADISGSVNANAGTLNNVTVNENCTIKGMLEATQVRGDFVKAVSKSFPKQAGTWGNTETPNGTVTVTISDDHNFDRQIIIPPIIFNGIAYSDPGSGNNPGGTRYTGYGFEVRKNGVLIASRETKGAIPGSYSAVIDMPSGRGSVTLEFKVFHKGNQWAGNITDCTVIVTKKAASGISIR	-
bbgn0038	Q86PR4	MGRSKKLGKKIEKAGKRVFNAAQKGLPVAAGVQALGR	SGM007-00002_01302	MKVMNIEQYLEELIKREGGYVNNPADRGGATKYGITEAVARENGYKGNMKDLPLDVAKAIYRKQYWIEPRFDQVNTLSSAVAEELLDTGVNCGINFAKPLLQRALNLLNNQGKAGYADLKVDGVYGSNTLGALKTYLAKRGKEGEKVLVRVLNIMQGQRYIEICERNPKQEQFFYGWIANRVVI	-
bbgn0039	Q86PR4	MGRSKKLGKKIEKAGKRVFNAAQKGLPVAAGVQALGR	SGM007-00004_01355	MKVMLGLAIDQMAVSPFGVDLICGFEGKRLTAYDDGVGVWTIGFGTTVYPNGIKVMKGDTCTEAQAKTYMAHDLKKFEATVNKAVTVQLNQNQFDALVSLAYNIGTNAFSKSTLVKKLNANDIRGAADQFDVWVNAGGKRMQGLVNRRTVEKALFLK	-
bbgn0040	Q86PR4	MGRSKKLGKKIEKAGKRVFNAAQKGLPVAAGVQALGR	SGM007-00005_01530	MKVMTTKPFFDAARVIAGGKLTQAQVDDLNKVVEKLAPSGKTTSDVGVELISGFEDTRFKAYDDGVGIWTIGTGTTVYPNGVKVKQGDTCTPEQAKAYFKHDLAKFEKTVNESVTVPLNQNQFDALVSLTYNIGAGALKNSTLLKLLNKGDYKGAADQFLVWNKAGGKVMKGLVRRREAERALFLKK	-
bbgn0041	Q86PR4	MGRSKKLGKKIEKAGKRVFNAAQKGLPVAAGVQALGR	SGM007-00005_02751	MKVMNIDQYLEDLIKREGGYVNNPADRGGATKYGITEAVARTNGFKGNMKDLPLDVAKAIYRKQYWIAPRLDQVNAVSSAVAEELLDTGVNCGTGFAKPLLQRALNLLNNNGNAGWPDLSVDGIYGPATLNALKTYLAKRGKEGEKVLVRVLNIMQGQRYIEICERNPSQEQFFYGWIANRISL	-
bbgn0042	Q86PR6	MGGLKKFGKKLEGVGKRVFKASEKALPVVTGFKALGK	SGM003-00043_05170	MKVMRTSQQGLDLIKSFEGLRLSAYKCPADVWTIGYGTTAGVKPGQRITEQQAEELLRKDAAQVEAQVLRTIKVPLTQGQFDALVSFTYNLGAGNLADSTLVRLLNAGDYMGAAAQFDRWNKAGGKVLKGLVTRRAAERAMFEGGS	-
bbgn0043	Q963A8	MGGLKKLGKKLEGAGKRVFNAAEKALPVVAGAKALGK	SGM003-00043_05170	MKVMRTSQQGLDLIKSFEGLRLSAYKCPADVWTIGYGTTAGVKPGQRITEQQAEELLRKDAAQVEAQVLRTIKVPLTQGQFDALVSFTYNLGAGNLADSTLVRLLNAGDYMGAAAQFDRWNKAGGKVLKGLVTRRAAERAMFEGGS	-
bbgn0044	Q963A8	MGGLKKLGKKLEGAGKRVFNAAEKALPVVAGAKALGK	SGM007-00005_02751	MKVMNIDQYLEDLIKREGGYVNNPADRGGATKYGITEAVARTNGFKGNMKDLPLDVAKAIYRKQYWIAPRLDQVNAVSSAVAEELLDTGVNCGTGFAKPLLQRALNLLNNNGNAGWPDLSVDGIYGPATLNALKTYLAKRGKEGEKVLVRVLNIMQGQRYIEICERNPSQEQFFYGWIANRISL	-
bbgn0045	Q9Y0X9	MGGLKKLGKKLEGAGKRVFNAAEKALPVVAGAKALGK	QLS008-00096_01997	MKVVAEAKAPMATRSYRVKRGDNLGAIAKANRVSIKDIKRWNRLSGNNLRAGQVLALRGGNAPSAAGNRVAASAQRSTQYKVRKGDSLYLVAKRFNVEMKHLKRWNPRSGHALKPGQTLTVYVG	-
bbgn0046	Q9Y0X9	MGGLKKLGKKLEGAGKRVFNAAEKALPVVAGAKALGK	SGM003-00043_05170	MKVMRTSQQGLDLIKSFEGLRLSAYKCPADVWTIGYGTTAGVKPGQRITEQQAEELLRKDAAQVEAQVLRTIKVPLTQGQFDALVSFTYNLGAGNLADSTLVRLLNAGDYMGAAAQFDRWNKAGGKVLKGLVTRRAAERAMFEGGS	-

## Sheet: Table S4
Table S4. Bacterial strains used in this study
Species	Strain	Plate lysis assay	Growth inhibition	MIC test	Biofilm assay
Acinetobacter baumannii	NBRC 110489	○	○	○	-
Pseudomonas aeruginosa	NBRC 12582	○	-	○	○
Escherichia coli	ATCC 10798	-	-	○	-
Bacillus subtilis	ATCC 6633	-	-	○	-
Enterobacter cloacae	NBRC 13535	-	-	○	-
Enterococcus faecalis	NBRC 100482	-	-	○	-
Fusobacterium nucleatum	JCM 8532	-	-	○	-
Klebsiella aerogenes	NBRC 13534	-	-	○	-
Klebsiella pneumoniae	BAA-1705	-	-	○	-
Staphylococcus aureus	NBRC 100910	-	-	○	-
Streptococcus gallolyticus	ATCC BAA-2069	-	-	○	-
